# Supplementary material for: Using IRTree Models to Promote Selection Validity in the Presence of Extreme Response Styles
Source: J Intell. 2023 Nov 17;11(11):216. doi: 10.3390/jintelligence11110216 (PMC10672242; doi:10.3390/jintelligence11110216)
Supplement: Supplementary file 1 [file jintelligence-11-00216-s001.zip]

Archive with 1 entries (1 files):
- jintelligence-2468861-supplementary.pdf
